# Supplementary material for: Development and Evaluation of a New Measles Detection Assay Using Real-Time RT-PCR
Source: Int J Mol Sci. 2025 Feb 20;26(5):1801. doi: 10.3390/ijms26051801 (PMC11898969; doi:10.3390/ijms26051801)
Supplement: Supplementary file 1 [file ijms-26-01801-s001.zip]

Archive with 1 entries (1 files):
- ijms-3448094-supplementary.pdf
